# Supplementary material for: Outcome and Clinical Characteristics of Nosocomial Infection in Adult Patients Undergoing Extracorporeal Membrane Oxygenation: A Systematic Review and Meta-Analysis
Source: Front Public Health. 2022 Jun 24;10:857873. doi: 10.3389/fpubh.2022.857873 (PMC9268548; doi:10.3389/fpubh.2022.857873)
Supplement: Supplementary file 1 [file Data_Sheet_1.xlsx]

## Sheet: data extracted from documents
No.	Author	Publication year	Literature Origin	Sample size	design	study period	inclusion criterion	exclusion criterion	NI definition	mean age	Female gender	ECMO type	NI occurance time	source of NI	NO. of Infection	No. of NNI	ECMO duration_NNI	ECMO duration_NI	ECMO duration	LOS	ICU-stay	pathogen (yes or no）	main microorganism	source of NI	complication	Most common causes	prevalence						incedence						mortality					follow-up duration	Risk factors	statistics method	independent factor and OR(95% CI)	Multicenter study	antibiotic stradegy
																											NP	BSI	UTI	SSI	OTHER	general NI	NP	BSI	UTI	SSI	OTHER	general NI	No_NNI	NNI	No_NI	NI	general mortality	follow-up duration
1	Wang ,et al	2021	China	322	retrospective	2012-2017	VA_ECMO≥48h	NR	CDC+2001 edition from China	57.19±11.85	0.2578	VA；100%	yes	ALL	131	191	105.21±71.79	153.53±105.33	153.53±105.33（NI）vs105.21±71.79（NNI）	NR	NR	yes	GPB：64% GBS	all	yes	VAP	0.236025	0.124224	0.0310559	0.052795		0.406832						85.4‰	191	0.4608	131	0.5902	NR	NR	BMI；duration of ECMO;	logistic regression	For NI:duration of ECMO;OR 72h-144h,2.362[1.311,4,254];＞144h; 4.622[2.314,9.231];BMI:1.077(1.004,1.156)For BSI: duration of ECMO;OR 72h-144h;OR 4.422(2.069,8.900);＞144h 6.934(3.059,14.588) BMI:1.227(1.019,1.477); ;For Death: Age ＞60 OR 3.640(1.500,8.834); BSI OR 3.411(1.020,6.071);Duration of ECMO ＞144h OR 2.460（1.155,7.238）	no	yes:second generation cephalosporins
2	Wang,et al	2020	China	69	retrospective	2013-2019	all on ECMO	less than 48 hours;infections before ECMO	cases with confirmed organisms from the time ECMO initiation to 48 hours after ECMO weaning;NP was defined as pneumonia occuring in cases receiving ECMO support during ＞48 hours after initiation of ECMO or ＜48 hours before withdrawn from ECMO	42(18-77)	26(37.7%)	VA;58(84.1%)	NR	Pneumonia	14	55	140(55-727)	276(152-624)	154(55-727)	19(2-42)vs27.5(15-40)	NR	yes	GNB：Klebsiella	Pneumonia	NR	NR	0.203						24.7‰						55	0.273	14	0.714	NR	NR	V-V mode; duration of ECMO	logistic regression	For NI: Ventilator time before ECMO weaning; OR 1.288(1.111-1.494);VV ECMO mode; OR 10.970(1.758-68.467)	no	no
3	Selcuk,et al	2020	Turkey	126	retrospective	2012-2016	all on ECMO	NR	An infection was defined that began from 24 hours after intitiation of ECMO to 48 hours after the end of ECMO ; culture-proven evidence	54.92±15.57	20.2	VA;122(96.8%)	2.70±3.72	ALL	NR	NR	NR	NR	7.92±8.97	NR	NR	yes	GNB：Klebsiella	ALL		VAP	0.167	0.033	0.033	0.133	0.083	0.45	21‰	4‰	4‰	17‰	11‰	57‰	33	0.514	27	0.68	0.583	NR	duration of ECMO	NO		no	no
4	Ko et al	2020	Korea	150	retrospective	2010-2018	ECPR:64%,patients on ECMO more than 24 hours	NR	follow international guideline	60(51.0-72.0)	0.253	VA(100%)	NR	ALL	35	115	71.0(45.0-122.5)	122.0(58.5-200.5)			12.8(5.8-23.3)VS8.0(4.0-18.7)	yes	GNB: Enterobacter	all	yes	VAP	0.127	0.06	0.007	NR	0.047	0.2333						1.7‰	115	38.3%(ICU)；46.1%(in-hospital)	35	45.7%（ICU）;62.9%（Hospital mortality)	NR	NR	BMI(protective factor）；CPR to pump on time	logistic regression	For NI:BMI OR 0.87(0.77-0.97);CRP to pump on time OR 1.04(1.01-1.06)	no	no
5	Yun et al	2020	Korea	1100	retrospective	2009-2016	NR	NR	NR	56(47.5-65.5)	0.31	VA:54%	no	BSI	61	1039						yes	GPB:entrococcus	BSI		NR		0.055						8.3‰					NR	NR		NR	14-day mortality49%;30day mortality 56%,in-hospital nortality 75%	NR	age;GNB;	logistic regression	For 14-day mortality: OR 1.05(1.00-1.11);GNB for BSI, OR 3.67(1.03,13.06)	no	yes:85%
6	Wang et al	2020	China	69	retrospective	2013-2019	NR	NR	NR	42(18-77)	0.377	VA:84.1%	no	BSI	19	50	5.8(2.3-30.3)	8.0(3.6-26.0)	154(55-727)	17.5(2-24)vs25(10-39)		yes	GNB:73.7%,klebsiella	BSI	no	BSI	0.203	0.275	0.145			0.425		33.6‰				76.0‰	50	0.36	19	0.579	NR	NR	For BSI:SOFA score; ventilator duration before ECMO	logistic regression	For BSI: SOFA, OR 1.174(1.039-1.326); Ventilator duration before ECMO weaning days	no	yes
7_1	Menaker et al	2019	USA	268	retrospective	2010-2015	VV=145	NR	follow US CDC /National health care safety network	44~46	0.313433	VA(54.1%)	NR	BSI	19	126	VV:18(13,35)	(9(5,19)				yes	Fungi:Candida	BSI		NR		0.131				0.097		8‰					126	0.341	19	0.474	NR	NR	acute renal failure	logistic regression	ARF requiring dialysis;3.31[1.21-9.01]	no
7_2	Menaker et al	2019	USA	268	retrospective	2010-2015	VA=123	NR	follow US CDC /National health care safety network	55~56	0.313433	VV(45.9%)	NR	BSI	19	126	VA:17(5,20)	6(3,9)				yes	GNB：Aeromonas hydrophila	BSI				0.057						8‰					116		7		NR		acute liver failure	logistic regression	Acute liver failure;11.56[2.31;57.91]	no
8	Bougle et al	2018	France	152	retrospective	2013-2014	time more than 48h	NR	clinical creteria+culture	59±15	0.263	VA：100%	no	VAP	85	67			107±8.6	42.7±43.8	26.3±24.8	yes	GNB: Enterobacter	VAP	yes	VAP	0.559	0.072	0.059	0.112								60.6‰	67	0.198	85	46.3%(28day mortality)	0.454	NR	VAP-TF:CRRT and infected by PA	logistic regression	For TF:Pneumonia diagnosis, HR 13.05(1.73,98.56); identification of pseudomonas aeruginosa, HR 2.36(1.04,5.35)
9	Silvetti et al	2018	Italy	92	retrospective	2013-2017	VA 100%,From 48h after initiation of ECMO to 48h after ECMO discontinuation	NR	NR	NR	NR	VA：100%；PC	yes	BSI	14	78	122(83-164)	143(81-264)				yes	GNB:53%;PA	BSI		NR		0.152						24.7‰					78	0.714	14	0.708	NR	NR	For BSI:age， preECMO serum total bilirubin level	Cox regression	For BSI:adult age:HR 9.9(1.9-50);pre-implantation serum bilirubin value(HR 1.16(1.005-1.35); the rate of chest drain blood loss(HR 1.01(1.004,1.15))	no	yes
10	Allou et al	2018	France	220	retrospective	2010-2016	NR	age less than 18 years old;ECMO duration less than 48h;apllication of central ECMO	microbiologically proven CRI:local signs+positive microbiological result+within 30 days	52（43-64）	0.323	VA:68.6%	no	CRBSI	39	181	7(5-12)	9(6-16)	7(5-12)			yes	GNB:38%，Enterobacter	CRI	yes	NR		0.177						17.2‰					181	0.47	39	0.487	0.473	NR	For CRI:ECMO duration;higher SAPS	Asess collinear variable before enter into statistics model;logistic model	For Canula-related infection: Duration of ECMO, OR 1.065(1.018-1.114);Simplified acute Physiology Score 2(per point increment):1/028(1.009-1.047)		yes:66.7%
11	Li et al	2018	China	74	retrospective	2012-2015	VA 87.8%,VV 12.2%;post cardiac surgery	NR	NR	51.3±13.1vs 46.7±18.3	0.47	VA;100%	no	ALL	30	44						yes	GNB:AB most common	all	yes	VAP	0.175676	0.148649	0.0135135	0.0675676		0.405							44	NR		NR	NR	NR	duration of ECMO	logistic regression	For NI:Duration of ECMO OR 0.992(0.984-1.00)		yes
12	Juthani et al	2018	USA	100	retrospective	2012-2015	ECMO≥48h	ECMO<48h; infection occurence within 72h after ECMO start	CDC definition	51.2±14.3vs52.6±16.2	0.41	VA;36%；VV;64%	NR	ALL	26	74	5.0(4.0-11.0)	13.0(7.0-23.0)*		18.5(10.0-36.0)VS36.5(28.0-48.0)		no	NR	ALL	no	VAP	0.16	0.07	0.03	0		0.26	NR					NR	74	0.392	26	0.5	0.42	NR	duration more than 10days; Duration of ECMO;but SOFA was not independent variable	logistic regression	very interesting thing is that the author attempted to find out a better model to explain the risk factor for NI; duration of ECMO over 10 days OR 14.65(1.81-118.78); for the first time, race occurred in the model, its OR value 22.36(2.03,246.63)	NO
13	Kutlesa et al	2017	Croatia	100	retrospective	2009-2016	VV=100% ARDS	NR	BSI:blood culture positive at lest twice +SIRS	54(42-64)vs49(33-60)	0.33	VV;100%	no	BSI	35	65	150(102-215)	250(168-404) *	176.5(110-281)	NR	NR	yes	GNB:Acinetobacter	BSI		NR		0.35										NR	65	0.34	35	0.63	NR	NR	hemorrhage;CRRT;P/F ratio;ECMO duration	logistic regression	For BSI:Hemorrhage OR 3.378(1.055,10.869);ECMO duration, OR 3.189(1.108,9.180); For death: BSI 2.17（0.820-5.988）；APACHEII SCORE 1.077(1.005-1.155),ARF 1.560(0.544-4.464); OI 0.986(0.955,1.017)	NO
14	Kim et al	2017	Korea	61	retrospective	2011-2015	61(VA=58;VV=3)	≤48h	follow US CDCP standard	60±14.3	0.344	VA;95.1%;VV;4.9%	no	ALL	14	47	4.5±2.4	14.5±12.4*				yes	GNB:Acinetobacter	ALL		NR	0.147541	0.147541				0.23	21.63‰	21.63‰				43.3‰	47	0.638	14	0.857	0.689	NR	pre-ECMO creatine level; duration of ECMO	logistic regression	For NI:pre-ECMO creatinine level,mg/dl,OR 2.176(1.065,4.447);Duration od ECMO support ,day（OR 1.400(1.081,1.815)	no
15	Grasselli et al	2017	Italy	92	retrospective	2010-2015	＞24h	ICU stay less than 24 hours;ECMO support less than 24 hours;presence of infection before the ECMO support;medical data missing		48.5(37~56)	0.37	VV:80%	yes	ALL	NR	NR			14(8-27)			yes	GNB more common;Acinetobacter at first place;MDR accounted for 56%	ALL	no	NR						0.55	31.02‰	7.75‰	7.75‰		2.91‰	50.4‰	29	0.296296	52	0.403846	0.315	NR	Age	Cox regression	For death:compared with2-35years old, age range in 5--56; 50-76 OR 5.24(1.24,22.16),8.77(2.15,35.77);and period 2014-2015 compareed with 2010-2011 OR 0.35(0.17-1.75); Non-ards OR 3.54(1.09,11.56); VAP OR 3.14(1.09,9.00); MDR OR 2.99(1.06,8.42)	no	yes;92%
16	Haneke et al	2016	German	88	retrospective	2008-2014	all on ECMO；VV:76.1%，VA：9.1%，pELCA：19.3%	≤48h	follow CDC criterion	54(16.7-77.7)	0.148	VA:9.1%;VV:76.1%;OTHERS19.3%	no	ALL	NR	NR				45.0（3.5-233.4）	9.2（2.1-37.1）	yes	GPB:Staphylococci	all	yes	NR						0.432							NR	NR	NR	NR	0.488636	NR		NO		no
17	Aubron et al	2013	Australia	146	retrospective	2005-2011	all on ECMO	Age more than 16	moer than 48h and within 72 hours after ECMO cessation	46（32.2-56)	0.267	VA:66%;VV:34%		ALL	36	110	8(6-11)	10(7-16)	8(6-12)	20(6-39)vs33.5(15.5-55.5)	16(8-26)vs9(3-18)	yes	GNB:Enterrobacter	all	yes	VAP	0.157534	0.143836	0.0342466			0.246575		15.7‰				30.1‰	125	0.3205	21	0.417	0.342	NR	duration of ECMO;transfusion volume	NO		no
18	Pieri et al	2013	Italy	46	retrospective	2009-2011	all on ECMO	ECMO≤48h; patients with preexisting infection before receiving ECMO treatment	culture driven infection from any site	57.1±12.7	0.262	VA:52.17%	yes	ALL	28	33	9(6-18)	6(4-9)	7(4-12)	22(14-53)	17(10-33)	yes	GNB：46%；most common pathogen was candida account for 29%	all		VAP	0.116667	0.0833333	0.0833333	0.0333333		0.39						57‰	33	ICU=42.4%;In-hospital mortality 45.5%	28	ICU=53.6%;In-hospital mortality 67.9%	ICU=45.5%;In-hospital mortality 55.7%	NR	no differrence among three groups in time free from infection	logistic regression;GLM four duration of ECMO	For NI:sofa score OR 12.33(1.15,132.36);GNB OR 4.11(1.20,14.2);FOR duration of ECMO :infection OR 3.99(0.93-7.05);BMI OR 0.46(0.09,0.83);FUNGI INFECTION OR 4.96(1.42,8.44),OBESITY OR 10.47(1.77,19.77)	no
19	Schmidt et al	2012	France	220	retrospective	2003-2009	VA 100%	ECMO≤48h;patients on VV ECMO were excluded	follow US CDC /National health care safety network	48.9±15.8	0.33	VA:100%	yes	ALL	142	78	8±5	16±17		26±29vs36±30	19±21vs32±25	yes	GNB:PA	ALL	no	BSI	0.1	0.177273		0.104545		0.64	55.4‰	16.0‰		7.8‰		75.5‰	78	0.38	142	0.49	NR	NR	SOFA was the only independent variable; duration of ECMO； the cumulative probability of being infection-free was17% withiin 20days support	Cox regression	For NI:SOFA scoreOR 1.04(1.00-1.08);For death: SAPS II scoe OR 1.02(1.01,1.03);immunosuppression OR 0.54(0.33,0.88);aetiology myocarditis OR0.21(0.08-0.58);post cardiac surgery OR 0.87(0.54,1.40); NI with sepsis or septic shock
20	Vogel et al	2011	USA	2996	retrospective	1987-2009	all on ECMO	NR	NR	43.53±16.39vs45.25±16.93	0.3114	NR	no	NR	NR	NR	5.71±3.23	12.09±14.37		NR		yes	NR	all	no	NR						NR						NR	1159	0.552	328	0.656	NR	NR	Age；complication；mode VVDL	logistic regression	For NI:ECLS duration 1.09(1.07,1.11);age 1.02(1.01,1.02);complication for Mechanical OR 1.54(1.22,1.95); renal OR 1.53(1.17,2);cardiovascular OR 1.77(1.25,2.51);metabolic OR 2.27(1.79,2.88),MODEL VVDL OR 0.11(0.01-0.88）	no	yes；microbiology acquired rate from 16.7%,17.9%,to 22.3%.respectively in three period
21	Bizzarro et al	2011	USA	2298	retrospective	1998-2008	all on ECMO	NR	NR	NR	NR	VA:55.49%	yes	NR	NR	NR	132.4	284.3				yes	staphylococci	all	no	NR						0.209						30.6‰	18323	0.415	2418	0.576	NR	NR	the prevalence increased by duration of ECMO	no			yes
22	Sun et al	2010	China	334	retrospective	1996-2007	Age more than 16	ECMO≤48h；admission from other hospital	follow CDC criteria	51±17	0.32	NR	no	ALL	45	289	157±163	360±237*	184±188			yes	GNB: 68.8% for BSI,70.0% for SSI, 80% for RTI, AB 33.3% for UTI	all	no	BSI	0.011976	0.113772	0.00898204	0.0179641	0.00598802	0.135		14.85‰（13.83；23.78，24.45，14.65 per 1000 days on ECMO during 2 to 10 days, 11-20 days, 21-30days, more than 30days)				21.49‰	289	0.671	45	0.756	0.683	NR	duration of ECMO;VV mode;Autoimmune desease	logistic regression	For NI:duration of ECMO OR 1.003(1.001,1.005);VV-ECMO MODE OR 4.473(1.001,19.977);Mechamical complication 4.849(1.569,14.991);autoimmune disease 6.997(1.541,31.766)	no
23	Hsu et al	2009	China	114	retrospective	2001-2007	age ≥ 18 years old;ECMO support more than 72h	NR	follow CDC/NNIS	52.19±17.30vs2.10±13.90	0.324561	NR	yes;14(3-46)	ALL	10	104	7.41±5.7	23.6±24.46			17±15.29vs32.0±30.38	yes	GNB:78%	all	no	NR						0.0877193	3.97‰	2.98‰	1.99‰			NR	104	0.74	10	0.9	NR	NR	duration of ECMO	logistic regression	For NI: duration of ECMO OR 1.146(1.04,1.07)	no	yes；74.6%
24	Burket et al	1999	USA	71	retrospective	1985-1995	age ≥ 17 years old	ECMO for <3 days	CDC/NNIS	36±13vs33.3±11.9	0.591549	NR	no	ALL	32	39	9.0±6.90	14.0±11.0*		32.1±21.3vs33.6±35.3	27.5±19.6vs28.4±28.6	yes	candida most common seen in UTI	all	no	BSI	0.183099	0.211268	0.15493	0.0140845		0.45	16.3‰	18.8‰	13.8‰			40.5‰	39	0.406	32	0.59	NR	NR	NR	NO		no	yes
25	Kim et al	2015	Korea	47	retrospective	2012-2014	NR	NR	cather tip culture positive proven infection	53.1±14.1；BSI 60.2±8.8vsN-BSI 50.4±14.9	0.383	VA:46.8%,VV 53.2%	no	BSI	13	34	10.0±7.2	17.9±11.5	12.2±9.2	BSI/N-BSI：68.9±66.5dvs59.2±43.3d	BSI/N-BSI：51.2±44.2vs26.6±22.0	yes	GNB:Acinetobacter	BSI	no	NR		0.276596				0.277						NR	34	0.176	13	0.923	0.617	NR	For clonization:BSI infection,and baseline sepsis	logistic		no	NR

## Sheet: sheet 2_data for meta analysis 
Author	Publication year	surval_test	Event_test	Total_test	survival_control	Event_control	Total_control		death	SUM	DEATH RATE
Wang et al	2021	54	77	131	103	88	191		165	322	0.512422
Wang et al	2020	4	10	14	40	15	55		25	69	0.362319
Selcuk et al	2020	9	18	27	16	17	33		35	60	0.583333
Ko et al	2020	19	16	35	62	53	115		69	150	0.46
Wang et al	2020	8	11	19	32	18	50		29	69	0.42029
Menaker et al	2019	14	12	26	159	83	242		95	268	0.354478
Bougle et al	2018	46	39	85	54	13	67		52	152	0.342105
Silvetti et al	2018	4	10	14	22	56	78		66	92	0.717391
Allou et al	2018	20	19	39	96	85	181		104	220	0.472727
Juthani et al	2018	13	13	26	45	29	74		42	100	0.42
Kutlesa et al	2017	13	22	35	43	22	65		44	100	0.44
Kim et al	2017	2	12	14	17	30	47		42	61	0.688525
Grasselli et al	2017	31	21	52	21	8	29		29	81	0.358025
Kim et al	2015	1	12	13	28	6	34		18	47	0.382979
Aubron et al	2013	12	9	21	85	40	125		49	146	0.335616
Schmidt et al	2012	72	70	142	48	30	78		100	220	0.454545
Sun et al	2010	11	34	45	95	194	289		228	334	0.682635
Hsu et al	2009	1	9	10	27	77	104		86	114	0.754386
Burket et al	1999	13	19	32	23	16	39		35	71	0.492958
			433	780		880	1896
							2676
